# Supplementary material for: Forced expression of miR-143 and -145 in cardiomyocytes induces cardiomyopathy with a reductive redox shift
Source: Cell Mol Biol Lett. 2020 Aug 24;25:40. doi: 10.1186/s11658-020-00232-x (PMC7444248; doi:10.1186/s11658-020-00232-x)
Supplement: Supplementary file 1 — Additional file 1. List of primer sequences. F = forward primer, R = reverse primer [file 11658_2020_232_MOESM1_ESM.xlsx]

## Sheet: Sheet1
Primers for Genotyping
Mice strains		Sequences
αMHC/miR-143/145TG	F	5'TGGTTTCACAGCTGGATTTG3'
	R	5'CCAGGAGAAGGGGTGTTAGA3'
αMHC/miR-145TG	F	5'CCTCGGCTGGCTCACAGGATG3'
	R	5'CCAGCTTGGTTCCCAATAGA3'
αMHC/HK2TG	F	5'TGCCTGGCTAACTTCATGGA3'
	R	5'AAGTCCCCTCTCCTCTGGAT3'
Primers for SYBR qRT-PCR
gene name		Sequences
Hk2	F	5'CAGCTGTTTGACCACATTGC3'
	R	5'ATTCACCACAGCCACAATGTC3'
Anp	F	5'AACCTGCTAGACCACCTGGA3'
	R	5'TGCTTTTCAAGAGGGCAGAT3'
Bnp	F	5'CTGAAGGTGCTGTCCCAGAT3'
	R	5'CCTTGGTCCTTCAAGAGCTG3'
αMhc	F	5'CCAATGAGTACCGCGTGAA3'
	R	5'ACAGTCATGCCGGGATGAT3'
bMHC	F	5'ATGTGCCGGACCTTGGAA3'
	R	5'CCTCGGGTTAGCTGAGAGATCA3'
Serca2a	F	5'CCATCTGCTTGTCCATGTCACT3'
	R	5'CAAATGGTTTAGGAAGCGGTTACT3'
G6pd	F	5'CCCCACAGTCTATGAAGCAGTC3'
	R	5'TAGATCTGGTCCTCACGGAAAA3'
p62	F	5'TGAGTCAGCTTCTGCTCCAC3'
	R	5'GCTTGGCTGAGTGTTACTCTTG3'
Nqo1	F	5'TTCTCTGGCCGATTCAGAG3'
	R	5'GGCTGCTTGGAGCAAAATAG3'
Gsta1	F	5'CCAGAGCCATTCTCAACTA3'
	R	5'TGCCCAATCATTTCAGTCAG3'
Ywhaz	F	5'CGTTGTAGGAGCCCGTAGGTCAT3'
	R	5'TCTGGTTGCGAAGCATTGGG3'
