# Supplementary material for: Forced expression of miR-143 and -145 in cardiomyocytes induces cardiomyopathy with a reductive redox shift
Source: Cell Mol Biol Lett. 2020 Aug 24;25:40. doi: 10.1186/s11658-020-00232-x (PMC7444248; doi:10.1186/s11658-020-00232-x)
Supplement: Supplementary file 2 — Additional file 2. List of antibodies for Western blot analysis. The first and the second antibodies were generally diluted at a dilution of 1:1000, and 1:20000, respectively, but anti-GAPDH-HRP antibody was diluted at a dilution of 1:2000. [file 11658_2020_232_MOESM2_ESM.xlsx]

## Sheet: Sheet1
					1st antibody	Supplier	Product NO
					anti-HK1 antibody	Santa Cruz Biotechnology, Inc. Dallas, TX, USA	#SC-46695
					anti-HK2 antibody	Cell Signaling Technology Inc., Danvers, MA, USA	#2867
					anti-g-GCSc antibody	Santa Cruz Biotechnology, Inc. Dallas, TX, USA	#SC-390811
					anti-G6PD antibody	Cell Signaling Technology Inc., Danvers, MA, USA	#12263
					anti-p62 antibody	Cell Signaling Technology Inc., Danvers, MA, USA	#23214
					anti-pp62 antibody	Cell Signaling Technology Inc., Danvers, MA, USA	#16177
					anti-pJNK antibody	Cell Signaling Technology Inc., Danvers, MA, USA	#4668
					anti-JNK antibody	Cell Signaling Technology Inc., Danvers, MA, USA	#9252
					anti-Beclin antibody	Cell Signaling Technology Inc., Danvers, MA, USA	# 3495
					anti-Keap1 antibody	Cell Signaling Technology Inc., Danvers, MA, USA	#8047
					anti-Nrf2 antibody	Cell Signaling Technology Inc., Danvers, MA, USA	#12721
					anti-LC3 antibody	Medical and biological laboratories CO.LTD, Nagoya, Japan	#PM036MS
					anti-pIRE1a antibody	Novus Biologicals, LLC, Centennial, CO, USA	#NB100-2323SS
					anti-IRE1a antibody	Novus Biologicals, LLC, Centennial, CO, USA	#NB100-2324SS
					anti-IGF1 receptor b antibody	Santa Cruz Biotechnology, Inc. Dallas, TX, USA	#SC-713
					anti-IGFBP5 antibody	Santa Cruz Biotechnology, Inc. Dallas, TX, USA	#SC-13093
					anti-ORP8 antibody	Abcam plc., Cambridge, UK	#ab84178
					anti-ERK5 antibody	Abcam plc., Cambridge, UK	#ab40809
					2nd antibody	Supplier	Product NO
					anti-rabbit IgG HRP	Cell Signaling Technology Inc., Danvers, MA, USA	#7074P2
					anti-mouse IgG HRP	GE Healthcare, UK Ltd. Buckinghamshire, England	#NA931V
